# Supplementary material for: Effect of Acidic Strength of Surface Ligands on the Carrier Relaxation Dynamics of Hybrid Perovskite Nanocrystals
Source: Nanomaterials (Basel). 2023 May 24;13(11):1718. doi: 10.3390/nano13111718 (PMC10254759; doi:10.3390/nano13111718)
Supplement: Supplementary file 1 [file nanomaterials-13-01718-s001.zip]

Archive with 1 entries (1 files):
- nanomaterials-2399558-supplementary.pdf
